# Supplementary material for: External Validation and Clinical Impact of the Barcelona Predictive Models for Detecting Significant Prostate Cancer in Prostate Biopsies in an Ibero-American Population
Source: Cancers (Basel). 2026 Jun 1;18(11):1810. doi: 10.3390/cancers18111810 (PMC13255904; doi:10.3390/cancers18111810)
Supplement: Supplementary file 1 [file cancers-18-01810-s001.zip]

Archive with 1 entries (1 files):
- cancers-4301170-supplementary.pdf
